# Supplementary material for: Adding Estimates of Central Venous Pressure Boosts the Performance of Non-Invasive Assessment of the Portosystemic Gradient Prior to TIPS Implantation
Source: Diagnostics (Basel). 2026 Apr 4;16(7):1091. doi: 10.3390/diagnostics16071091 (PMC13072961; doi:10.3390/diagnostics16071091)
Supplement: Supplementary file 1 [file diagnostics-16-01091-s001.zip]

Archive with 1 entries (1 files):
- diagnostics-4221299-supplementary.pdf
